# Supplementary material for: Enhanced Recovery of Natural Antioxidants from Grape Waste Using Natural Eutectic Solvents-Based Microwave-Assisted Extraction
Source: Molecules. 2023 Jan 24;28(3):1153. doi: 10.3390/molecules28031153 (PMC9920075; doi:10.3390/molecules28031153)
Supplement: Supplementary file 1 [file molecules-28-01153-s001.zip]

Archive with 1 entries (1 files):
- molecules-2154274-supplementary.pdf
